# Supplementary material for: Antimicrobial Susceptibility Profiles of Commensal Staphylococcus spp. Isolates from Chickens in Hungarian Poultry Farms Between 2022 and 2023
Source: Antibiotics (Basel). 2025 Jan 17;14(1):103. doi: 10.3390/antibiotics14010103 (PMC11763316; doi:10.3390/antibiotics14010103)
Supplement: Supplementary file 1 [file antibiotics-14-00103-s001.zip]

Archive with 1 entries (1 files):
- antibiotics-3387216-supplementary.pdf
